# Supplementary material for: JUNGBRUNNEN1 Confers Drought Tolerance Downstream of the HD-Zip I Transcription Factor AtHB13
Source: Front Plant Sci. 2017 Dec 15;8:2118. doi: 10.3389/fpls.2017.02118 (PMC5736527; doi:10.3389/fpls.2017.02118)
Supplement: Supplementary file 3 [file Table_1.xlsx]

## Sheet: Sheet1
Supplementary Table S1. Constructs and Primer Sequences.
Constructs
Construct name	Insert or PCR product	Primers	Template	Plasmid backbone	Cloning method
35S:AtHB13:GFP	AtHB13 (CDS)	AtHB13-GFP (Fw/Rev)	Col-0 leaf cDNA	pK7FWG2	TOPO cloning
ProJUB1-GUS	1000/727/679/306 and 210 bp (promoter fragments)	JUB1 prom primers (Fw/Rev)	Col-0 leaf gDNA	pKGWFS7	TOPO cloning
JUB1prom.pTUY1H	373 bp (promoter fragment)	JUB1 prom 373bp (Fw/Rev)	Col-0 leaf gDNA	pTUY1H	Digestion/ligation
Primers for cloning
Primers	Oligonucleotide sequence	Sites added
ProJUB1-GUS
JUB1 prom-1000bp-Fw	5'- CACCTCGGATCATAACAGGAAAAGTAGTAATC-3'	TOPO cloning site underlined
JUB1 prom-1000bp-Rev	5'- GGGTTTAGTGTTGCCATCTATAAC -3'
JUB1 prom-0.73kb-Fw	5'- CACCTATACGTTTTTTTTTTTTGGACAAAAACTT -3'	TOPO cloning site underlined
JUB1 prom-0.68kb-Fw	5'- CACCGAATTTGCAGTTTATTGATAATC-3'	TOPO cloning site underlined
JUB1 prom-0.31kb-Fw	5'-CACCCAACACAGAAACACACTAATTATAG -3'	TOPO cloning site underlined
JUB1 prom-0.21kb-Fw	5'- CACCGAATTCATTCTTATAGAATAAACC -3'	TOPO cloning site underlined
JUB1prom.pTUY1H
JUB1 prom 373bp-Fw	5'-CCCGGGTCGGATCATAACAGGAA-3'	XmaI site underlined
JUB1 prom 373bp-Rev	5'-TCTAGAAATACATACGTATAGGTG-3'	XbaI site underlined
35S:AtHB13-GFP
AtHB13-GFP-Fw	5'-CACCATGTCTTGTAATAATGGAATGTCT-3'	TOPO cloning site underlined
AtHB13-GFP-Rev	5'- ATTGTACTGTTGCTGATCAAGCCAT-3'	without stop codon
Primers for ChIP-qPCR
Primers	Oligonucleotide sequence
AtHB13BSChIP-Fw	5'-ATATGGTCCAACCACGTGAC-3'
AtHB13BSChIP-Rev	5'-AAAGTCCAGGACATCGGAAA-3'
AT3G18040 (Neg.1)-Fw	5'-CAACACGCTTCCTTGCCTAGAG-3'
AT3G18040 (Neg.1)-Rev	5'-GTTGTGACGTTGGAGGGCTTTC-3'
AT2G22180 (Neg.2)-Fw	5'-GTTGCGTATGAAGATGACGTGG-3'
AT2G22180 (Neg.2)-Rev	5'-GCCGAGTTAACGACGTGCTTAT-3'
Primers for qRT-PCR
Transcript identifier	Gene name	Primer Fw sequence (5´-3´)	Primer Rev sequence (5´-3´)
AT3G18780	ACTIN2	TCCCTCAGCACATTCCAGCAGAT	AACGATTCCTGGACCTGCCTCATC
AT1G69780	AtHB13	CTCCATGGATTTGCTTCG	TCCCATTTGTGACCCATC
AT2G43000	JUB1(ANAC042)	TCTCCAGCTCAACAAGCAGAGGTA	CCGGTTTTCGGTTTGGTGGTAAGA
EMSA probes
Labeled probes	Oligonucleotide sequence
AtHB13BS-L-Fw	5'-CTATAAAATTAGTTGCAATAAATGATTTAATTATTTTCCG-3'
AtHB13BS-L-Rev	5'-CGGAAAATAATTAAATCATTTATTGCAACTAATTTTATAG-3'
Unlabeled probes
AtHB13BS-UL-Fw	5'-CTATAAAATTAGTTGCAATAAATGATTTAATTATTTTCCG-3'
AtHB13BS-UL-Rev	5'-CGGAAAATAATTAAATCATTTATTGCAACTAATTTTATAG-3'
